# Supplementary material for: IL-15 Prevents the Development of T-ALL from Aberrant Thymocytes with Impaired DNA Repair Functions and Increased NOTCH1 Activation
Source: Cancers (Basel). 2023 Jan 21;15(3):671. doi: 10.3390/cancers15030671 (PMC9913776; doi:10.3390/cancers15030671)
Supplement: Supplementary file 1 [file cancers-15-00671-s001.zip]

Archive with 1 entries (1 files):
- cancers-2068254-supplementary.pdf
